# Supplementary material for: Discrimination of Klebsiella pneumoniae and Klebsiella quasipneumoniae by MALDI‐TOF Mass Spectrometry Coupled With Machine Learning
Source: Microbiologyopen. 2025 Jul 15;14(4):e70035. doi: 10.1002/mbo3.70035 (PMC12260210; doi:10.1002/mbo3.70035)
Supplement: Supplementary file 1 — Table S1. [file MBO3-14-e70035-s002.xlsx]

## Sheet: species_ID
Isolate_code	bacterial_species_confirmed_wgs	ENA Bioproject acc no	ENA acc no	Year of isolate collection
KLEB062	Klebsiella pneumoniae	PRJEB83319	ERS22561425	2020
KLEB063	Klebsiella quasipneumoniae	PRJEB85157	ERS22967734	2020
KLEB064	Klebsiella pneumoniae	PRJEB83319	ERS22561426	2020
KLEB065	Klebsiella pneumoniae	PRJEB83319	ERS22561427	2020
KLEB093	Klebsiella quasipneumoniae	PRJEB85157	ERS22967735	2021
KLEB094	Klebsiella pneumoniae	PRJEB83319	ERS22561428	2021
KLEB103	Klebsiella quasipneumoniae	PRJEB85157	ERS22967736	2021
KLEB104	Klebsiella pneumoniae	PRJEB83319	ERS22561429	2021
KLEB107	Klebsiella quasipneumoniae	PRJEB85157	ERS22967737	2021
KLEB108	Klebsiella pneumoniae	PRJEB83319	ERS22561430	2021
KLEB112	Klebsiella quasipneumoniae	PRJEB85157	ERS22967738	2021
KLEB113	Klebsiella pneumoniae	PRJEB83319	ERS22561431	2021
KLEB145	Klebsiella quasipneumoniae	PRJEB85157	ERS22967739	2021
KLEB146	Klebsiella pneumoniae	PRJEB83319	ERS22561432	2021
KLEB149	Klebsiella quasipneumoniae	PRJEB85157	ERS22967740	2021
KLEB150	Klebsiella pneumoniae	PRJEB83319	ERS22561433	2021
KLEB153	Klebsiella quasipneumoniae	PRJEB85157	ERS22967741	2021
KLEB154	Klebsiella pneumoniae	PRJEB83319	ERS22561434	2021
KLEB213	Klebsiella quasipneumoniae	PRJEB85157	ERS22967742	2021
KLEB214	Klebsiella pneumoniae	PRJEB83319	ERS22561435	2021
KLEB260	Klebsiella pneumoniae	PRJEB83319	ERS22561436	2021
KLEB261	Klebsiella quasipneumoniae	PRJEB85157	ERS22967743	2021
KLEB263	Klebsiella pneumoniae	PRJEB83319	ERS22561437	2021
KLEB310	Klebsiella quasipneumoniae	PRJEB85157	ERS22967744	2021
KLEB311	Klebsiella quasipneumoniae	PRJEB85157	ERS22967745	2021
KLEB313	Klebsiella pneumoniae	PRJEB83319	ERS22561438	2021
KLEB323	Klebsiella pneumoniae	PRJEB83319	ERS22561439	2021
KLEB324	Klebsiella quasipneumoniae	PRJEB85157	ERS22967746	2021
KLEB325	Klebsiella pneumoniae	PRJEB83319	ERS22561440	2021
KLEB326	Klebsiella quasipneumoniae	PRJEB85157	ERS22967747	2021
KLEB327	Klebsiella quasipneumoniae	PRJEB85157	ERS22967748	2021
KLEB328	Klebsiella pneumoniae	PRJEB83319	ERS22561441	2021
KLEB329	Klebsiella quasipneumoniae	PRJEB85157	ERS22967749	2021
KLEB330	Klebsiella quasipneumoniae	PRJEB85157	ERS22967750	2021
KLEB331	Klebsiella pneumoniae	PRJEB83319	ERS22561442	2021
KLEB332	Klebsiella pneumoniae	PRJEB83319	ERS22561443	2021
KLEB376	Klebsiella quasipneumoniae	PRJEB85157	ERS22967751	2021
KLEB378	Klebsiella quasipneumoniae	PRJEB85157	ERS22967752	2021
KLEB379	Klebsiella pneumoniae	PRJEB83319	ERS22561444	2021
