# Supplementary material for: Discrimination of Klebsiella pneumoniae and Klebsiella quasipneumoniae by MALDI‐TOF Mass Spectrometry Coupled With Machine Learning
Source: Microbiologyopen. 2025 Jul 15;14(4):e70035. doi: 10.1002/mbo3.70035 (PMC12260210; doi:10.1002/mbo3.70035)
Supplement: Supplementary file 2 — Table S2. [file MBO3-14-e70035-s003.xlsx]

## Sheet: binda_scores
Table S2: List of peaks accross dataset
Mass (m/z)	Score	t. K. pneumoniae	t. K. quasipneumoniae
2157	73.0773	8.54853	-8.54853
1931	66.3423	-8.14508	8.14508
1964	64.1966	8.01228	-8.01228
2042	41.0781	-6.40922	6.40922
1407	31.7583	5.63545	-5.63545
2216	30.7442	-5.54475	5.54475
1844	30.6063	5.53229	-5.53229
1815	23.2345	-4.82022	4.82022
1182	23.047	4.80073	-4.80073
1617	20.1638	4.49042	-4.49042
1297	18.4807	-4.29892	4.29892
2054	18.456	-4.29604	4.29604
1588	17.2778	-4.15666	4.15666
1949	17.031	-4.12686	4.12686
1448	16.2813	4.03501	-4.03501
2068	15.6468	-3.95561	3.95561
1435	14.9168	3.86222	-3.86222
1640	13.7647	3.71008	-3.71008
1353	13.6892	-3.6999	3.6999
1630	12.5348	-3.54045	3.54045
1225	12.4951	3.53485	-3.53485
1856	11.7697	3.43069	-3.43069
1573	11.25	-3.3541	3.3541
1326	10.9822	-3.31394	3.31394
1366	10.4685	-3.23551	3.23551
1339	9.76274	-3.12454	3.12454
1312	8.88573	-2.98089	2.98089
1086	8.27104	-2.87594	2.87594
1421	7.83854	2.79974	-2.79974
981	6.68602	2.58573	-2.58573
1102	6.5398	2.5573	-2.5573
1828	6.18508	2.48698	-2.48698
1524	5.77981	-2.40412	2.40412
1735	5.62257	-2.3712	2.3712
2083	5.03359	2.24357	-2.24357
955	4.46	2.11187	-2.11187
1749	4.22435	2.05532	-2.05532
1166	4.03448	-2.0086	2.0086
1601	4.03448	-2.0086	2.0086
1509	3.86027	1.96476	-1.96476
2201	3.59507	1.89607	-1.89607
1392	3.031	-1.74098	1.74098
2186	2.96842	1.72291	-1.72291
1379	2.08929	1.44544	-1.44544
The 5 top ranked peaks are highlighted in grey.
